# Supplementary material for: Rethinking the Masking Strategy for Pretraining Molecular Graphs from a Data-Centric View
Source: ACS Omega. 2024 May 3;9(19):20832–8. doi: 10.1021/acsomega.3c09512 (PMC11097184; doi:10.1021/acsomega.3c09512)
Supplement: Supplementary file 2 — ao3c09512_si_002.xlsx [file ao3c09512_si_002.xlsx]

## Sheet: all_results
AttrMask
Method	Dataset
	BBBP	BACE	ClinTox	HIV	MUV	ToxCast	Tox21	SIDER	Avg.
Random	66.0±2.2	78.7±1.2	73.1±4.4	76.1±0.8	73.9±2.4	64.0±0.5	76.7±0.7	60.2±0.8	71.09
k=0.8	67.1±2.0	80.4±1.1	75.6±5.6	76.6±0.9	73.6±1.5	64.2±0.5	76.3±0.7	59.0±0.8	71.6
k=0.9	65.7±2.0	79.8±1.8	80.6±3.3	76.9±1.3	76.8±1.9	64.5±0.3	75.6±0.3	59.9±1.0	72.47
k=1.0	65.9±1.7	80.4±1.0	79.6±5.3	77.4±1.1	74.1±1.6	64.0±0.3	76.1±0.6	58.5±0.6	72
k=1.1	66.2±1.0	78.8±2.0	73.7±5.2	77.0±1.0	75.2±2.5	64.1±0.4	76.2±0.3	58.5±0.8	71.21
k=1.2	64.8±1.2	79.5±1.1	67.6±5.5	77.1±0.8	75.5±1.6	63.8±0.8	75.5±0.3	59.7±1.2	70.44
GraphMAE
Method	Dataset
	BBBP	BACE	ClinTox	HIV	MUV	ToxCast	Tox21	SIDER	Avg.
Random	64.8±1.5	82.7±1.3	73.7±3.4	77.8±1.1	74.3±2.0	63.3±0.3	76.2±0.4	59.2±0.6	71.5
k=0.8	67.3±1.5	81.4±0.4	68.1±2.6	77.5±1.1	75.8±2.6	63.4±0.2	76.4±0.6	59.0±0.8	71.11
k=0.9	67.9±2.0	81.1±1.1	77.5±2.4	77.1±1.0	75.3±1.0	64.2±0.3	75.7±0.5	60.3±0.6	72.39
k=1.0	69.5±2.1	79.3±4.0	74.4±3.2	77.3±0.9	75.3±1.9	64.2±0.3	75.3±0.5	58.8±0.8	71.76

## Sheet: train_accuracy
Epoch	Random	WMM
1	0.919448	0.886562
2	0.937572	0.911253
3	0.942765	0.918259
4	0.945619	0.921822
5	0.947502	0.924474
6	0.948792	0.926067
7	0.949954	0.927427
8	0.950682	0.928559
9	0.951361	0.929486
10	0.951961	0.930198
11	0.952549	0.930866
12	0.95305	0.931311
13	0.953235	0.931898
14	0.953706	0.932455
15	0.953916	0.932663
16	0.954407	0.933074
17	0.954554	0.933423
18	0.954831	0.933773
19	0.954986	0.934112
20	0.955018	0.934379
21	0.955502	0.934468
22	0.955628	0.934647
23	0.955725	0.935182
24	0.955979	0.935218
25	0.956126	0.935474
26	0.956287	0.935741
27	0.956257	0.935622
28	0.956481	0.935986
29	0.95663	0.936192
30	0.956671	0.93624
31	0.956893	0.936525
32	0.956887	0.936566
33	0.957046	0.936586
34	0.957136	0.936873
35	0.957328	0.936969
36	0.957369	0.937029
37	0.957345	0.937238
38	0.957468	0.937232
39	0.957591	0.937381
40	0.957685	0.9376
41	0.957702	0.93761
42	0.957634	0.937594
43	0.957878	0.937814
44	0.957937	0.937778
45	0.957989	0.937912
46	0.958068	0.937937
47	0.958157	0.938154
48	0.958223	0.938211
49	0.958306	0.938283
50	0.958434	0.938337
51	0.958423	0.938366
52	0.958484	0.938545
53	0.958459	0.938343
54	0.958524	0.938559
55	0.958418	0.938552
56	0.958633	0.938708
57	0.958728	0.938735
58	0.958671	0.938776
59	0.958765	0.938889
60	0.958975	0.938906
61	0.95886	0.939039
62	0.958913	0.938966
63	0.958994	0.939079
64	0.958963	0.939123
65	0.959049	0.939188
66	0.959122	0.939305
67	0.959087	0.939263
68	0.959138	0.93956
69	0.95917	0.939431
70	0.959258	0.93953
71	0.959204	0.939366
72	0.959165	0.939541
73	0.959308	0.939675
74	0.959343	0.93959
75	0.959369	0.939671
76	0.95933	0.939731
77	0.959416	0.939845
78	0.959486	0.939752
79	0.959542	0.939858
80	0.959588	0.939873
81	0.959478	0.939923
82	0.959621	0.939885
83	0.959634	0.940015
84	0.959577	0.940143
85	0.959598	0.940094
86	0.959625	0.940188
87	0.959786	0.940155
88	0.959657	0.940218
89	0.959734	0.940205
90	0.959837	0.940201
91	0.959981	0.940277
92	0.959917	0.940177
93	0.95978	0.940381
94	0.959903	0.940362
95	0.959983	0.940474
96	0.959986	0.940521
97	0.960062	0.940506
98	0.960068	0.940503
99	0.960029	0.940613
100	0.96011	0.940494
